# Supplementary material for: AlphaFold2-guided engineering of split-GFP technology enables labeling of endogenous tubulins across species while preserving function
Source: PLoS Biol. 2024 Aug 19;22(8):e3002615. doi: 10.1371/journal.pbio.3002615 (PMC11361732; doi:10.1371/journal.pbio.3002615)
Supplement: S1 Data — (XLSX) [file pbio.3002615.s021.xlsx]

## Sheet: Figure 2B
Embryo lethality	N2	tbb-2 (gfp11-i)	tbb-2 (gfp11-i) gfp1-10	gfp::tbb-2	tbb-2::gfp
lethal	8	4	29	289	548
viable	285	249	517	91	1
lethality(%)	2.7	1.6	5.3	76.1	99.8

## Sheet: Figure 2C and 2D
Brood size	Days	gfp::tbb-2 (GFP-N)										tbb-2(gfp11) (GFP11-i + GFP1-10)										N2 (WT)
	0	0	0	0	0	0	0	0	0	0	0	0	0	0	0	0	0	0	0	0	0	0	0	0	0	0	0	0	0	0	0
	1	11	15	1	8	13	2	13	3	4	5	89	38	43	70	74	50	58	70	19	35	115	137	98	89	116	125	106	84	109	76
	2	0	0	0	17	6	0	5	0	5	0	140	122	125	131	151	90	123	106	64	112	79	139	114	101	83	91	61	92	115	78
	3	0	0	0	0	0	0	0	0	0	0	62	62	28	65	64	29	20	12	62	24	21	15	53	74	16	5	21	44	21	39
	4	0	0	0	0	0	0	0	0	0	0	2	3	4	17	15	0	0	12	18	1	12	12	9	22	3	1	5	33	2	18
	5	0	0	0	0	0	0	0	0	0	0	0	0	0	0	0	0	0	0	0	0	0	0	0	0	0	0	0	0	0	0
	Total number	11	15	1	25	19	2	18	3	9	5	293	225	200	283	304	169	201	200	163	172	227	303	274	286	218	222	193	253	247	211
	Mean	10.8										221										243.4
	Standard deviation	8.23										53.42										35.54

## Sheet: Figure 3D
Cilia length in different groups	OSM-6::GFP	GFP::TBB-4	GFP11-i	Scarlet-i	GFP-N	GFP-i
	5.308	5.056	5.896	7.584	6.784	8.129
	5.865	4.444	5.222	7.719	8.041	7.892
	5.854	5.542	5.008	7.999	8.305	7.128
	4.55	4.985	4.852	7.759	7.931	7.948
	4.89	4.469	4.703	7.829	6.748	6.647
	5.786	4.752	4.199	7.87	7.596	7.184
	5.444	5.732	4.861	6.154	5.873	7.327
	5.35	4.934	5.222	6.882	6.691	8.139
	5.734	5.241	5.384	8.042	7.021	7.837
	6.231	5.334	4.382	8.504	6.365	6.847
	5.57	5.542	5.668	7.116	7.062	8.356
	4.855	5.94	4.906	6.699	6.738	7.626
	4.219	5.041	4.688	7.38	7.764	7.593
	4.908	4.861	5.394	7.048	7.397	7.45
	5.086	5.473	5.911	7.665	7.543	7.989
	5.374	5.324	4.942	8	6.794	8.048
	5.255	5.892	5.798	7.264	7.114	7.877
	4.846	5.655	3.893	7.746	6.784	7.799
		5.668	5.397	6.735	7.572	7.597
		6.017	4.51	7.723	7.105	8.436
		5.309
		4.781
Mean	5.285	5.272	5.042	7.486	7.161	7.692
Standard deviation	0.5156	0.4579	0.5604	0.5686	0.6033	0.4796

## Sheet: Figure 3H
Cilia length in WT or tba-5(gfp11-i) group	Untagged	GFP11-i
	6.729	6.565
	7.556	7.845
	7.473	7.433
	8.608	7.589
	7.694	7.629
	7.575	7.879
	7.565	7.221
	7.102	7.958
	7.711	7.515
	6.959	6.841
	7.758	7.724
	7.398	7.452
	7.277	8.091
	7.79	7.991
	7.793	7.306
	8.109	7.787
	6.99	8.135
	7.495	7.995
	7.375	7.786
	7.11	7.461
Mean	7.503	7.61
Standard deviation	0.427	0.4065

## Sheet: Figure 3J
Fluorescence at the ciliary tips (raw values)	Time after bleach (min)	tba-5 WT#1	tba-5 WT#2	tba-5 WT#3	tba-5 WT#4	tba-5 WT#5	tba-5 WT#6	tba-5 WT#7	tba-5 WT#8	tba-5 WT#9	tba-5 WT#10
	prebleach	92.967	62.047	92.021	148.314	112.297	45.67	63.027	105.291	81.25	68.049
	0	3.983	4.579	3.712	4.874	5.297	3.058	5.373	5.093	4.799	4.109
	2	11.258	10.399	21.619	19.768	17.771	12.009	26.622	25.123	20.093	12.598
	4	19.387	14.009	23.354	21.014	22.578	19.272	30.789	25.489	29.097	17.185
	6	20.413	20.137	29.576	23.785	15.115	18.438	36.443	35.123	38.302	15.658
	8	26.354	23.768	25.119	27.338	20.938	18.835	38.454	31.775	41.896	22.31
	10	26.712	23.545	35.502	27.068	25.672	22.446	34.378	29.608	37.642	17.272
	12	34.796	24.511	44.094	21.669	23.104	21.942	34.097	26.789	52.287	18.853
													Mean	Lower 95% CI of mean	Upper 95% CI of mean
Fluorescence at the ciliary tips (Normalized)	prebleach	106.744	71.242	105.658	170.293	128.939	52.438	72.3672	120.894	93.2908	78.1334		100	75.37	124.6
	0	4.57326	5.25758	4.2621	5.5963	6.08198	3.51118	6.16925	5.84775	5.51018	4.71793		5.153	4.534	5.771
	2	12.9264	11.9401	24.8228	22.6975	20.4046	13.7887	30.5672	28.8461	23.0707	14.4649		20.35	15.51	25.2
	4	22.26	16.085	26.8149	24.1281	25.9239	22.128	35.3517	29.2663	33.409	19.7317		25.51	21.24	29.78
	6	23.4381	23.1212	33.959	27.3098	17.355	21.1704	41.8436	40.328	43.9781	17.9784		29.05	21.78	36.32
	8	30.2595	27.2903	28.8415	31.3893	24.0409	21.6262	44.1527	36.4839	48.1047	25.6162		31.78	25.59	37.97
	10	30.6706	27.0342	40.7632	31.0793	29.4764	25.7724	39.4726	33.9957	43.2203	19.8316		32.13	26.89	37.37
	12	39.9526	28.1434	50.6285	24.8802	26.5279	25.1937	39.15	30.759	60.0356	21.6469		34.69	25.69	43.69

## Sheet: Figure 3L
Fluorescence at the ciliary tips (raw values)	Time after bleach (min)	A19V WT#1	A19V WT#2	A19V WT#3	A19V WT#4	A19V WT#5	A19V WT#6	A19V WT#7	A19V WT#8	A19V WT#9	A19V WT#10
	prebleach	62.358	61.477	28.135	46.426	34.231	40.406	46.302	62.609	64.412	43.868
	0	3.389	4.463	2.691	4.746	4.688	4.225	4.571	6.842	2.588	2.424
	2	24.613	27.314	11.844	21.115	15.373	18.309	15.388	23.947	26.723	14.364
	4	29.172	30.335	13.146	22.406	22.426	20.047	18.622	34.195	27.855	15.507
	6	25.114	29.232	15.259	31.124	19.098	21.58	19.144	35.035	31.935	22.452
	8	36.137	36.951	21.101	35.732	27.128	26.029	22.116	32.015	35.734	17.432
	10	30.674	35.265	22.5	37.144	26.967	30.158	20.161	36.909	34.333	20.099
	12	36.175	38.315	23.201	33.217	25.983	28.311	24.524	34.964	32.527	23.859
													Mean	Lower 95% CI of mean	Upper 95% CI of mean
Fluorescence at the ciliary tips (Normalized)	prebleach	127.203	125.406	57.3921	94.7036	69.8273	82.4235	94.4507	127.715	131.393	89.4856		100	81.01	119
	0	6.91317	9.104	5.48933	9.68129	9.56298	8.61851	9.32431	13.9569	5.27922	4.94468		8.287	6.328	10.25
	2	50.2077	55.7174	24.1604	43.0721	31.3591	37.3482	31.3897	48.8491	54.5118	29.3009		40.59	32.44	48.74
	4	59.5075	61.8799	26.8163	45.7056	45.7464	40.8936	37.9867	69.7538	56.821	31.6325		47.67	37.69	57.66
	6	51.2296	59.6299	31.1266	63.4893	38.9577	44.0207	39.0515	71.4673	65.1437	45.7995		50.99	41.43	60.55
	8	73.7153	75.3757	43.0436	72.8891	55.338	53.0961	45.1141	65.3069	72.8932	35.5593		59.23	48.69	69.78
	10	62.5714	71.9365	45.8974	75.7694	55.0095	61.5188	41.1261	75.2901	70.0353	40.9996		60.02	50.25	69.78
	12	73.7928	78.1581	47.3273	67.7588	53.0023	57.7512	50.0261	71.3225	66.3513	48.6696		61.42	53.26	69.58

## Sheet: Figure 5C
GFP fluorescence ratio (MT/Background)	GFP-N	GFP11-i
	2.40701	2.54985
	1.60358	2.60508
	1.5263	2.06201
	1.63996	3.11693
	1.47767	5.7797
	1.69499	3.7221
	1.5643	2.43808
	1.72718	4.00029
	1.77024	2.75862
	1.78085	3.71214
Mean	1.719	3.274
Standard Deviation	0.2623	1.087

## Sheet: Figure 5F
GFP fluorescence ratio (Spindle MT/Background)	GFP-C	GFP11-i	GFP-N
	1.00165	4.32897	1.20807
	1.00672	3.22814	1.00733
	1.12351	2.25702	1.05456
	0.970803	3.07676	1.08122
	1.12117	2.72484	1.20372
	1.10287	2.21864	1.17104
Mean	1.054	2.972	1.121
Standard Deviation	0.06874	0.782	0.08467

## Sheet: Figure 6C
Whole-cell MT fluorescence in different groups (Raw values)	Control	GFP11-i(WT)	Untagged	GFP-N	GFP11-i(E284G)		Normalized	Control	GFP11-i(WT)	Untagged	GFP-N	GFP11-i(E284G)
	131.953	85.998	59.213	40.448	49.483			141.417	92.1658	63.4598	43.349	53.032
	109.813	106.121	44.23	102.088	25.815			117.689	113.732	47.4022	109.41	27.6665
	99.656	65.291	43.271	86.927	43.486			106.803	69.9737	46.3744	93.1615	46.6048
	93.61	60.77	14.948	97.601	39.68			100.324	65.1285	16.0201	104.601	42.5259
	79.11	50.509	11.962	130.592	38.827			84.7838	54.1315	12.8199	139.958	41.6117
	56.931	63.288	30.392	100.185	31.291			61.0141	67.8271	32.5717	107.37	33.5352
	110.709	153.962	27.17	96.985	30.01			118.649	165.004	29.1186	103.941	32.1623
	104.816	108.802	44.447	70.072	16.605			112.333	116.605	47.6348	75.0976	17.7959
	81.59	126.031	25.832	39.392	9.82			87.4417	135.07	27.6847	42.2172	10.5243
	103.94	74.915	67.329	46.289	53.478			111.395	80.2879	72.1579	49.6089	57.3135
	49.73	97.567	39.212	71.945	40.404			53.2967	104.565	42.0243	77.1049	43.3018
	68.645	140.809	19.096	91.161	39.272			73.5683	150.908	20.4656	97.6991	42.0886
	67.485	89.223	32.947	48.571	66.089			72.3251	95.6221	35.31	52.0545	70.8289
	89.328	82.811	15.727	99.952	35.314			95.7347	88.7503	16.855	107.121	37.8467
	122.642	145.163	8.285	77.19	32.111			131.438	155.574	8.87921	82.7261	34.414
	82.636	111.609	13.376	42.167	13.158			88.5627	119.614	14.3353	45.1912	14.1017
	120.527	105.122	13.564	102.651	33.904			129.171	112.661	14.5368	110.013	36.3356
	119.721	101.959	55.962	61.191	50.604			128.307	109.272	59.9756	65.5797	54.2334
	93.623	69.534	63.639	92.382	66.506			100.338	74.521	68.2032	99.0077	71.2759
	79.693	125.792	13.655	95.422	18.203			85.4086	134.814	14.6343	102.266	19.5085
							Mean	100	105.3	34.52	85.37	39.34
							Standard Deviation	24.35	31.95	20.31	27.84	16.88

## Sheet: Figure S4E
Cilia length in different groups	GFP-N	GFP11-i	Control	OSM-6::GFP
	6.044	4.305	4.366	4.828
	5.016	3.457	4.732	4.724
	5.243	4.711	5.577	4.349
	5.668	4.571	4.908	4.27
	5.941	4.269	4.522	3.741
	5.291	4.823	4.643	4.361
	5.955	4.927	4.526	5.549
	5.506	5.271	5.703	5.361
	4.854	5.205	5.302	5.195
	5.063	4.244	4.478	5.167
	5.284	4.93	5.099	4.577
	5.983	5.142	4.51	5.2
	6.444	4.849	5.42	4.402
	4.984	5.329	4.356	5.621
	5.558	4.854	5.21	5.096
	6.281	4.769	4.788	4.448
	4.904	4.25	5.025	5.204
	6.157	5.514	5.041	5.543
	6.091	5.443	4.233	5.21
	5.296	4.914	5.333	5.056
Mean	5.578	4.789	4.889	4.895
Standard Deviation	0.5018	0.5005	0.4375	0.5126

[truncated: 6 more sheets: Figure S4G, Figure S5A, Figure S5B and S5C, Figure S5F, Figure S8B and S8D, Figure S8G]
